# Supplementary material for: Long-term survivorship of an exchangeable-neck hip prosthesis with a Ti-alloy/Ti-alloy neck–stem junction
Source: Arch Orthop Trauma Surg. 2022 Sep 30;143(6):3649–57. doi: 10.1007/s00402-022-04634-8 (PMC10192172; doi:10.1007/s00402-022-04634-8)
Supplement: Supplementary file 4 — Supplementary file4 (TXT 6 kb) [file 402_2022_4634_MOESM4_ESM.txt]

Time	Hips at risk	Survival rate	95%CI Inferior limit	95%CI Superior limit	Revision
Year	Number	%	%	%	Number
0.0	2857	100.0%
0.1	2818	99.0%	98.5%	99.3%	29
0.2	2816	98.9%	98.5%	99.2%	2
0.3	2809	98.8%	98.3%	99.1%	4
0.4	2806	98.7%	98.3%	99.1%	1
0.5	2803	98.7%	98.2%	99.1%	1
0.6	2798	98.7%	98.2%	99.1%	0
0.7	2794	98.6%	98.1%	99.0%	2
0.8	2791	98.6%	98.1%	99.0%	1
0.9	2784	98.5%	98.0%	98.9%	3
1.0	2781	98.5%	98.0%	98.9%	0
1.1	2778	98.5%	97.9%	98.8%	1
1.2	2772	98.3%	97.8%	98.7%	4
1.3	2769	98.2%	97.7%	98.7%	2
1.4	2765	98.2%	97.6%	98.6%	2
1.5	2762	98.1%	97.6%	98.6%	1
1.6	2758	98.0%	97.4%	98.5%	3
1.7	2753	98.0%	97.4%	98.4%	2
1.8	2753	98.0%	97.4%	98.4%	0
1.9	2753	98.0%	97.4%	98.4%	0
2.0	2745	97.9%	97.2%	98.3%	3
2.1	2743	97.8%	97.2%	98.3%	2
2.2	2736	97.7%	97.0%	98.2%	3
2.3	2732	97.6%	97.0%	98.1%	1
2.4	2728	97.6%	97.0%	98.1%	1
2.5	2723	97.5%	96.9%	98.0%	2
2.6	2720	97.5%	96.8%	98.0%	1
2.7	2711	97.4%	96.8%	97.9%	2
2.8	2698	97.2%	96.6%	97.8%	5
2.9	2694	97.2%	96.5%	97.7%	2
3.0	2690	97.2%	96.5%	97.8%	0
3.1	2688	97.1%	96.4%	97.7%	2
3.2	2682	97.0%	96.3%	97.6%	3
3.3	2681	97.0%	96.2%	97.5%	1
3.4	2674	96.7%	96.0%	97.3%	7
3.5	2668	96.7%	95.9%	97.3%	1
3.6	2660	96.6%	95.9%	97.2%	1
3.7	2653	96.6%	95.9%	97.2%	1
3.8	2649	96.5%	95.8%	97.1%	2
3.9	2646	96.5%	95.7%	97.1%	1
4.0	2637	96.4%	95.7%	97.0%	2
4.1	2632	96.3%	95.6%	97.0%	2
4.2	2629	96.3%	95.5%	96.9%	1
4.3	2623	96.3%	95.5%	96.9%	1
4.4	2616	96.2%	95.5%	96.9%	1
4.5	2610	96.2%	95.4%	96.8%	1
4.6	2605	96.1%	95.3%	96.7%	3
4.7	2600	96.0%	95.2%	96.7%	2
4.8	2592	96.0%	95.2%	96.6%	1
4.9	2586	95.9%	95.1%	96.6%	2
5.0	2581	95.9%	95.1%	96.6%	0
5.1	2574	95.8%	95.0%	96.5%	2
5.2	2570	95.8%	95.0%	96.5%	0
5.3	2564	95.7%	94.9%	96.4%	2
5.4	2559	95.6%	94.8%	96.3%	3
5.5	2556	95.6%	94.8%	96.3%	0
5.6	2552	95.6%	94.8%	96.3%	1
5.7	2548	95.6%	94.7%	96.3%	1
5.8	2542	95.5%	94.7%	96.2%	1
5.9	2538	95.5%	94.6%	96.2%	1
6.0	2534	95.4%	94.6%	96.2%	1
6.1	2530	95.4%	94.6%	96.2%	0
6.2	2520	95.4%	94.6%	96.1%	1
6.3	2513	95.4%	94.5%	96.1%	1
6.4	2512	95.3%	94.5%	96.1%	1
6.5	2510	95.3%	94.5%	96.1%	0
6.6	2505	95.3%	94.4%	96.0%	1
6.7	2494	95.2%	94.4%	95.9%	2
6.8	2487	95.1%	94.3%	95.9%	2
6.9	2478	95.1%	94.2%	95.8%	1
7.0	2470	95.1%	94.2%	95.8%	3
7.1	2457	94.9%	94.0%	95.6%	3
7.2	2451	94.8%	93.9%	95.6%	2
7.3	2447	94.8%	93.9%	95.6%	0
7.4	2441	94.7%	93.8%	95.5%	3
7.5	2437	94.7%	93.8%	95.5%	0
7.6	2429	94.6%	93.6%	95.3%	3
7.7	2424	94.5%	93.6%	95.3%	1
7.8	2419	94.4%	93.5%	95.2%	2
7.9	2410	94.3%	93.4%	95.1%	3
8.0	2403	94.3%	93.4%	95.1%	1
8.1	2393	94.3%	93.4%	95.1%	0
8.2	2383	94.2%	93.3%	95.0%	2
8.3	2380	94.1%	93.2%	94.9%	2
8.4	2374	94.1%	93.2%	94.9%	0
8.5	2368	94.1%	93.2%	94.9%	0
8.6	2361	94.1%	93.2%	94.9%	0
8.7	2353	94.1%	93.1%	94.9%	1
8.8	2349	94.0%	93.1%	94.9%	1
8.9	2341	94.0%	93.1%	94.8%	1
9.0	2336	94.0%	93.0%	94.8%	1
9.1	2325	93.8%	92.9%	94.7%	3
9.2	2321	93.8%	92.9%	94.7%	0
9.3	2312	93.7%	92.7%	94.6%	3
9.4	2303	93.6%	92.6%	94.4%	4
9.5	2294	93.5%	92.5%	94.4%	2
9.6	2289	93.4%	92.4%	94.3%	1
9.7	2284	93.4%	92.4%	94.2%	2
9.8	2277	93.4%	92.4%	94.2%	0
9.9	2268	93.2%	92.2%	94.1%	3
10.0	2263	93.2%	92.2%	94.1%	2
10.1	2254	93.1%	92.1%	94.0%	0
10.2	2246	93.1%	92.1%	94.0%	1
10.3	2233	93.1%	92.1%	94.0%	0
10.4	2227	93.1%	92.1%	94.0%	0
10.5	2220	93.1%	92.1%	94.0%	0
10.6	2214	93.1%	92.1%	94.0%	0
10.7	2202	93.0%	92.0%	93.9%	3
10.8	2191	93.0%	92.0%	93.9%	0
10.9	2180	92.8%	91.8%	93.7%	4
11.0	2166	92.8%	91.7%	93.7%	1
11.1	2152	92.6%	91.6%	93.6%	3
11.2	2134	92.5%	91.4%	93.5%	3
11.3	2121	92.3%	91.2%	93.3%	5
11.4	2111	92.3%	91.2%	93.2%	1
11.5	2097	92.2%	91.1%	93.2%	1
11.6	2086	92.2%	91.1%	93.1%	1
11.7	2077	92.1%	91.0%	93.0%	2
11.8	2066	92.0%	90.9%	93.0%	1
11.9	2057	92.0%	90.9%	93.0%	0
12.0	2048	92.0%	90.9%	93.0%	0
12.1	2036	92.0%	90.9%	93.0%	0
12.2	2028	92.0%	90.9%	93.0%	1
12.3	2023	91.9%	90.8%	92.9%	2
12.4	2011	91.8%	90.7%	92.8%	2
12.5	2000	91.8%	90.7%	92.8%	0
12.6	1987	91.8%	90.7%	92.8%	0
12.7	1972	91.7%	90.5%	92.7%	3
12.8	1961	91.5%	90.3%	92.5%	4
12.9	1953	91.4%	90.3%	92.5%	1
13.0	1942	91.3%	90.2%	92.4%	2
13.1	1933	91.3%	90.2%	92.4%	0
13.2	1922	91.3%	90.2%	92.4%	0
13.3	1908	91.2%	90.1%	92.3%	2
13.4	1896	91.1%	90.0%	92.2%	2
13.5	1882	91.1%	90.0%	92.2%	0
13.6	1869	91.0%	89.9%	92.1%	2
13.7	1857	91.0%	89.8%	92.1%	1
13.8	1846	91.0%	89.8%	92.1%	0
13.9	1830	91.0%	89.8%	92.1%	0
14.0	1813	91.0%	89.8%	92.0%	1
14.1	1800	90.9%	89.7%	92.0%	1
14.2	1780	90.8%	89.7%	91.9%	1
14.3	1764	90.7%	89.5%	91.8%	3
14.4	1754	90.7%	89.5%	91.8%	0
14.5	1739	90.7%	89.5%	91.8%	0
14.6	1728	90.7%	89.5%	91.8%	0
14.7	1710	90.6%	89.4%	91.7%	2
14.8	1678	90.5%	89.3%	91.6%	2
14.9	1635	90.3%	89.1%	91.4%	3
15.0	1612	90.3%	89.1%	91.4%	0
15.1	1568	90.3%	89.0%	91.4%	1
15.2	1532	90.1%	88.9%	91.3%	2
15.3	1490	90.0%	88.8%	91.2%	2
15.4	1465	89.9%	88.6%	91.0%	2
15.5	1435	89.8%	88.6%	91.0%	1
15.6	1384	89.6%	88.4%	90.8%	3
15.7	1346	89.6%	88.4%	90.8%	0
15.8	1295	89.6%	88.4%	90.8%	0
15.9	1248	89.6%	88.3%	90.7%	1
16.0	1215	89.6%	88.3%	90.7%	0
16.1	1173	89.5%	88.2%	90.7%	1
16.2	1127	89.5%	88.2%	90.7%	0
16.3	1089	89.3%	88.0%	90.5%	2
16.4	1080	89.3%	87.9%	90.5%	1
16.5	1046	89.3%	87.9%	90.5%	0
16.6	1002	89.1%	87.7%	90.3%	2
16.7	972	89.1%	87.7%	90.3%	0
16.8	921	89.1%	87.7%	90.3%	0
16.9	880	89.0%	87.6%	90.2%	1
17.0	857	88.9%	87.5%	90.1%	1
17.1	796	88.9%	87.5%	90.1%	0
17.2	744	88.7%	87.2%	89.9%	2
17.3	716	88.7%	87.2%	89.9%	0
17.4	705	88.7%	87.2%	89.9%	0
17.5	677	88.7%	87.2%	89.9%	0
17.6	641	88.7%	87.2%	89.9%	0
17.7	608	88.5%	87.1%	89.8%	1
17.8	559	88.4%	86.9%	89.7%	1
17.9	518	88.0%	86.5%	89.4%	2
18.0	491	88.0%	86.5%	89.4%	0
18.1	457	87.8%	86.2%	89.3%	1
18.2	417	87.8%	86.2%	89.3%	0
18.3	400	87.8%	86.2%	89.3%	0
18.4	395	87.8%	86.2%	89.3%	0
18.5	372	87.6%	85.9%	89.1%	1
18.6	329	87.6%	85.9%	89.1%	0
18.7	312	87.6%	85.9%	89.1%	0
18.8	281	87.6%	85.9%	89.1%	0
18.9	242	87.3%	85.5%	88.9%	1
19.0	221	87.3%	85.5%	88.9%	0
19.1	189	87.3%	85.5%	88.9%	0
19.2	163	87.3%	85.5%	88.9%	0
19.3	135	87.3%	85.5%	88.9%	0
19.4	130	87.3%	85.5%	88.9%	0
19.5	106	86.5%	84.2%	88.6%	1
19.6	80	86.5%	84.2%	88.6%	0
19.7	53	86.5%	84.2%	88.6%	0
19.8	24	86.5%	84.2%	88.6%	0
19.9	9	86.5%	84.2%	88.6%	0
20.0	8	86.5%	84.2%	88.6%	0
